# Supplementary material for: Cytokine-Mediated Inflammation in the Oral Cavity and Its Effect on Lipid Nanocarriers
Source: Nanomaterials (Basel). 2021 May 18;11(5):1330. doi: 10.3390/nano11051330 (PMC8157841; doi:10.3390/nano11051330)
Supplement: Supplementary file 1 [file nanomaterials-11-01330-s001.zip]

Archive with 1 entries (1 files):
- nanomaterials-1213091-supplementary.pdf
